# Supplementary material for: PKD1L1 Is Involved in Congenital Chylothorax
Source: Cells. 2024 Jan 12;13(2):149. doi: 10.3390/cells13020149 (PMC10814685; doi:10.3390/cells13020149)
Supplement: Supplementary file 1 [file cells-13-00149-s001.zip]

Archive with 1 entries (1 files):
- cells-2733845-supplementary.pdf
